# Supplementary material for: Probing the Limits of Mechanical Stability of the Mesoporous Metal–Organic Framework DUT-76(Cu) by Hydrocarbon Physisorption
Source: ACS Appl Mater Interfaces. 2025 Apr 8;17(16):24096–105. doi: 10.1021/acsami.5c00164 (PMC12022944; doi:10.1021/acsami.5c00164)
Supplement: Supplementary file 2 — am5c00164_si_002.zip [file am5c00164_si_002.zip]

Archive with 26 entries (26 files):
- 26_dut76_kak-c210_C4H6_269K_20240812_cycling-4.aif
- 25_dut76_kak-c210_C4H6_269K_20240811_cycling-3.aif
- 24_dut76_kak-c210_C4H6_269K_20240810_cycling-2.aif
- 23_dut76_kak-c210_C4H6_269K_20240809_cycling-1.aif
- 22_dut76_kak-c210_C4H10_273K_20240808_cycling-4.aif
- 21_dut76_kak-c210_C4H10_273K_20240807_cycling-3.aif
- 18_dut76_kak-c210_C3H6_226K_20240804_cycling-4.aif
- 14_dut76_kak-c210_C3H8_231K_20240731_cycling-4.aif
- 20_dut76_kak-c210_C4H10_273K_20240806_cycling-2.aif
- 19_dut76_kak-c210_C4H10_273K_20240805_cycling-1.aif
- 17_dut76_kak-c210_C3H6_226K_20240803_cycling-3.aif
- 16_dut76_kak-c210_C3H6_226K_20240802_cycling-2.aif
- 15_dut76_kak-c210_C3H6_226K_20240801_cycling-1.aif
- 13_dut76_kak-c210_C3H8_231K_20240730_cycling-3.aif
- 12_dut76_kak-c210_C3H8_231K_20240729_cycling-2.aif
- 11_dut76_kak-c210_C3H8_231K_20240728_cycling-1.aif
- 10_dut76_kak-c210_C2H4_169K_20240712_cycling-3.aif
- 08_dut76_kak-c210_C2H4_169K_20240907_cycling-1.aif
- 09_dut76_kak-c210_C2H4_169K_20240711_cycling-2.aif
- 07_dut76_kak-c210_C2H6_185K_20240720_cycling-3.aif
- 06_dut76_kak-c210_C2H6_185K_20240719_cycling-2.aif
- 05_dut76_kak-c210_C2H6_185K_20240718_cycling-1.aif
- 04_dut76_kak-c210_CH4_111K_20240726_cycling-3.aif
- 03_dut76_kak-c210_CH4_111K_20240725_cycling-2.aif
- 02_dut76_kak-c210_CH4_111K_20240723_cycling-1.aif
- 01_dut76_kak-c210_N2_77K_20240821_run-1.aif
